# Supplementary material for: Energy determines broad pattern of plant distribution in Western Himalaya
Source: Ecol Evol. 2017 Nov 10;7(24):10850–60. doi: 10.1002/ece3.3569 (PMC5743696; doi:10.1002/ece3.3569)
Supplement: Supplementary file 4 [file ECE3-7-10850-s004.xlsx]

## Sheet: Sheet1
List of species, families and life forms
Species_Name	Family	Life_Forms
Leycesteria formosa	Caprifoliaceae	Shrub
Licuala spinosa	Arecaceae	Shrub
Meyna spinosa	Rubiaceae	Shrub
Chrysopogon polyphyllus	Poaceae	Herb
Bombax ceiba	Bombacaceae	Tree
Quercus lanata	Fagaceae	Tree
Inula cappa	Asteraceae	Shrub
Quercus semecarpifolia	Fagaceae	Tree
Myrica esculenta	Myricaceae	Tree
Pinus roxburghii	Pinaceae	Tree
Berberis lycium	Berberidaceae	Shrub
Bidens biternata	Asteraceae	Herb
Glochidion velutinum	Euphorbiaceae	Tree
Cheilanthes bicolor	Cheilanthaceae	Herb
Mallotus philippensis	Euphorbiaceae	Tree
Falconeria insignis	Euphorbiaceae	Tree
Ficus auriculata	Moraceae	Tree
Rubus ellipticus	Rosaceae	Shrub
Phoenix humilis	Arecaceae	Shrub
Carissa spinarum	Apocynaceae	Tree
Selaginella vaginata	Selaginellaceae	Herb
Myrsine africana	Myrsinaceae	Shrub
Eupatorium adenophorum	Asteraceae	Herb
Digitaria cruciata	Poaceae	Herb
Pteris cretica	Pteridaceae	Herb
Bambusa bambos	Poaceae	Shrub
Oplismenus compositus	Poaceae	Herb
Saccharum rufipilum	Poaceae	Herb
Oxalis corniculata	Oxalidaceae	Herb
Prunus cerasoides	Rosaceae	Tree
Quercus dilatata	Fagaceae	Tree
Thalictrum javanicum	Ranunculaceae	Herb
Drymaria diandra	Caryophyllaceae	Herb
Dryopteris juxtaposita	Dryopteridaceae	Herb
Boehmeria macrophylla	Urticaceae	Herb
Cissampelos pareira	Menispermaceae	Lianas
Phoebe lanceolata	Lauraceae	Tree
Carex filicina	Cyperaceae	Herb
Viola serpens	Violaceae	Herb
Xylopia parviflora	Flacourtiaceae	Tree
Inula cuspidata	Asteraceae	Shrub
Selaginella chrysocaulos	Selaginellaceae	Herb
Debregeasia longifolia	Urticaceae	Tree
Engelhardtia spicata	Juglandaceae	Tree
Hypecoum leptocarpum	Fumariaceae	Herb
Leucas lanata	Lamiaceae	Herb
Galium elegans	Rubiaceae	Herb
Asplenium tenuifolium	Aspleniaceae	Herb
Potentilla indica	Rosaceae	Herb
Syzygium cuminii	Myrtaceae	Tree
Lantana camara	Verbenaceae	Shrub
Maesa indica	Myrsinaceae	Tree
Indigofera heterantha	Papilionaceae	Shrub
Cassia fistula	Caesalpiniaceae	Tree
Bauhinia variegata	Caesalpiniaceae	Tree
Colebrookea oppositifolia	Lamiaceae	Shrub
Murraya koenigii	Rutaceae	Tree
Dichrostachys cinearea	Acanthaceae	Tree
Ichnocarpus frutescens	Apocynaceae	Tree
Chrysopogon fulvus	Poaceae	Herb
Woodfordia fruticosa	Lythraceae	Shrub
Brachiaria ramosa	Poaceae	Herb
Eriophorum comosum	Cyperaceae	Herb
Rhamnus triqueter	Rhamnaceae	Tree
Plectranthus japonica	Lamiaceae	Shrub
Euphorbia royleana	Euphorbiaceae	Shrub
Fumaria indica	Fumariaceae	Herb
Rhus parviflora	Anacardiaceae	Shrub
Campylotropis stenocarpa	Papilionaceae	Shrub
Pyrus pashia	Rosaceae	Tree
Lyonia ovalifolia	Ericaceae	Tree
Pennisetum glaucum	Poaceae	Herb
Boenninghausenia albiflora	Rutaceae	Herb
Lepisorus pseudonudus	Polypodiaceae	Lianas
Peperomia heyneana	Piperaceae	Herb
Micromeria biflora	Lamiaceae	Herb
Daphne papyracea	Thymelaeaceae	Shrub
Dichanthium annulatum	Poaceae	Herb
Myriactis wallichii	Asteraceae	Herb
Solanum viarum	Solanaceae	Shrub
Artemisia roxburghiana	Asteraceae	Herb
Pistacia chinensis	Anacardiaceae	Tree
Buddleja crispa	Buddlejaceae	Shrub
Oplismenus burmannii	Poaceae	Herb
Polystichum squarrosum	Dryopteridaceae	Herb
Prinsepia utilis	Rosaceae	Shrub
Pueraria tuberosa	Papilionaceae	Lianas
Ehretia laevis	Ehretiaceae	Tree
Holarrhena pubescens	Apocynaceae	Shrub
Flacourtia indica	Flacourtiaceae	Tree
Bauhinia vahlii	Caesalpiniaceae	Lianas
Trema politoria	Ulmaceae	Shrub
Casearia elliptica	Flacourtiaceae	Tree
Mimosa himalayana	Mimosaceae	Shrub
Lannea coromandelica	Anacardiaceae	Tree
Naringi crenulata	Rutaceae	Shrub
Neyraudia arundinacea	Poaceae	Herb
Premna barbata	Verbenaceae	Tree
Sageratia parviflora	Rhamnaceae	Shrub
Lepidagathis incurva	Acanthaceae	Herb
Wendlandia heynei	Rubiaceae	Tree
Spermadictyon suaveolens	Rubiaceae	Shrub
Scutellaria repens	Loranthaceae	Herb
Syzygium samarangense	Myrtaceae	Tree
Neuracanthus sphaerostachyus	Acanthaceae	Herb
Fragaria nubicola	Rosaceae	Herb
Fraxinus xanthoxyloides	Oleaceae	Tree
Lapidium apetalum	Brassicaceae	Herb
Paspalidium flavidum	Poaceae	Herb
Phyllanthus emblica	Euphorbiaceae	Tree
Ziziphus mauritiana	Rhamnaceae	Tree
Terminalia bellirica	Combretaceae	Tree
Galinsoga parviflora	Asteraceae	Herb
Galium aparine	Rubiaceae	Herb
Bothriochloa pertusa	Poaceae	Lianas
Plectranthus rugosus	Lamiaceae	Shrub
Pleurostylia opposita	Celastraceae	Shrub
Poa alpina	Poaceae	Herb
Poa annua	Poaceae	Herb
Poa nepalensis	Poaceae	Herb
Polycarpon prostratum	Caryophyllaceae	Herb
Galium asperifolium	Rubiaceae	Herb
Ficus racemosa	Moraceae	Tree
Rubus niveus	Rosaceae	Shrub
Hiptage benghalensis	Malpighiaceae	Lianas
Bridelia retusa	Euphorbiaceae	Shrub
Bridelia squamosa	Euphorbiaceae	Tree
Murraya paniculata	Rutaceae	Tree
Picea smithiana	Pinaceae	Tree
Celtis australis	Ulmaceae	Tree
Ficus religiosa	Moraceae	Tree
Cocculus laurifolius	Menispermaceae	Shrub
Pimpinella diversifolia	Apiaceae	Herb
Digitaria stricta	Poaceae	Herb
Asplenium dalhousiae	Aspleniaceae	Herb
Grewia optiva	Tiliaceae	Tree
Ficus hispida	Moraceae	Tree
Dryopteris cochleata	Dryopteridaceae	Herb
Christella dentata	Thelypteridaceae	Herb
Bambusa nutans	Poaceae	Shrub
Dalbergia sissoo	Papilionaceae	Tree
Youngia japonica	Asteraceae	Herb
Selaginella adunca	Selaginellaceae	Herb
Desmodium triflorum	Papilionaceae	Herb
Eranthemum splendens	Poaceae	Shrub
Leea indica	Leeaceae	Shrub
Reinwardtiodendron anamalaiense	Meliaceae	Tree
Arthraxon lancifolius	Poaceae	Herb
Jasminum multiflorum	Oleaceae	Shrub
Digitaria ciliaris	Poaceae	Herb
Rungia parviflora	Acanthaceae	Herb
Ougeinia oojeinensis	Papilionaceae	Tree
Parthenium hysterophorus	Asteraceae	Herb
Cassia tora	Caesalpiniaceae	Herb
Sida cordata	Malvaceae	Herb
Geranium himalayense	Geraniaceae	Herb
Triumfetta rhomboidea	Tiliaceae	Shrub
Pogostemon benghalense	Lamiaceae	Shrub
Shorea robusta	Dipterocarpaceae	Tree
Cynodon dactylon	Poaceae	Herb
Desmodium elegans	Papilionaceae	Herb
Clerodendrum viscosum	Verbenaceae	Shrub
Pinus patula	Pinaceae	Tree
Eleusine indica	Poaceae	Herb
Senecio nudicaulis	Asteraceae	Herb
Ficus benghalensis	Moraceae	Tree
Callicarpa macrophylla	Verbenaceae	Shrub
Filicium decipiens	Sapindaceae	Tree
Terminalia alata	Combretaceae	Tree
Setaria viridis	Poaceae	Herb
Catunaregam spinosa	Rubiaceae	Shrub
Poeciloneuron indicum	Poaceae	Tree
Dactylis glomerata	Poaceae	Herb
Caragana versicolor	Papilionaceae	Tree
Festuca rubra	Poaceae	Herb
Eurotia ceratoides	Chenopodiaceae	Tree
Prunella vulgaris	Lamiaceae	Herb
Potentilla arbuscula	Rosaceae	Shrub
Oxytropis microphylla	Papilionaceae	Herb
Sida rhombifolia	Malvaceae	Herb
Bromus japonicus	Poaceae	Herb
Nepeta leucolaena	Lamiaceae	Herb
Rhododendron arboreum	Ericaceae	Tree
Rumex orientalis	Polygonaceae	Herb
Scrophularia scabiosaefolia	Scrophulariaceae	Herb
Tanacetum tibeticum	Asteraceae	Herb
Dracocephalum heterophyllum	Lamiaceae	Herb
Aster flaccidus	Asteraceae	Herb
Christolea himalayensis	Brassiscaceae	Herb
Astragalus himalayanus	Papilionaceae	Herb
Astragalus peduncularis	Papilionaceae	Herb
Axyris amaranthoides	Chenopodiaceae	Herb
Oxytropis cachemirica	Papilionaceae	Herb
Leontopodium himalayanum	Asteraceae	Herb
Festuca kashmiriana	Poaceae	Herb
Heteropogon contortus	Poaceae	Herb
Cedrus deodara	Pinaceae	Tree
Centella asiatica	Apiaceae	Herb
Chaerophyllum reflexum	Apiaceae	Herb
Oxytropis tatarica	Papilionaceae	Herb
Kobresia capillifolia	Cyperaceae	Herb
Bistorta vivipara	Polygonaceae	Herb
Thymus linearis	Lamiaceae	Herb
Verbesina encelioides	Scrophulariaceae	Herb
Ipomea batatus	Convolvulaceae	Herb
Eranthemum capense	Acanthaceae	Herb
Sonchus wightianus	Asteraceae	Herb
Eusteralis cruciata	Convolvulaceae	Herb
Urtica hyperborea	Urticaceae	Herb
Elymus dahuricus	Poaceae	Herb
Elymus nutans	Poaceae	Herb
Maytenus heyneana	Celastraceae	Shrub
Bischofia javanica	Polygonaceae	Tree
Festuca polycolea	Poaceae	Herb
Wikstroemia canescens	Rubiaceae	Shrub
Rumex hastatus	Polygonaceae	Herb
Chenopodium album	Chenopodiaceae	Herb
Chenopodium ambrosioides	Chenopodiaceae	Herb
Saccharum bengalense	Poaceae	Herb
Ficus palmata	Moraceae	Tree
Spermacoce ramanii	Rubiaceae	Herb
Festuca valesiaca	Poaceae	Herb
Rorippa indica	Brassicaceae	Herb
Gentiana leucomelaena	Gentianaceae	Herb
Wulfenia amberstiana	Cornaceae	Herb
Ziziphus oenoplia	Rhamnaceae	Lianas
Flueggea virosa	Phyllantheace	Shrub
Saraca indica	Leguminosae	Tree
Uraria lagopodioides	Papilionaceae	Herb
Chenopodium pamiricum	Chenopodiaceae	Herb
Crotalaria prostrata	Papilionaceae	Herb
Carex alpina	Cyperaceae	Herb
Juncus lanceomelus	Juncaceae	Herb
Wattakaka volubilis	Asclepiadaceae	Lianas
Carex nivalis	Cyperaceae	Herb
Thunbergia tomentosa	Acanthaceae	Lianas
Potentilla sericea	Rosaceae	Herb
Waldheimia glabra	Asteraceae	Herb
Ranunculus adoxifolius	Ranunculaceae	Herb
Rhodiola crenulata	Crassulaceae	Shrub
Limnophila repens	Scrophulariaceae	Herb
Arundinella setosa	Poaceae	Herb
Peucedanum nagpurense	Apiaceae	Herb
Saxifraga komarovii	Saxifragaceae	Herb
Bromus pectinatus	Poaceae	Herb
Saxifraga stenophylla	Saxifragaceae	Herb
Juncus himalensis	Juncaceae	Herb
Delphinium brunonianum	Ranunculaceae	Herb
Potentilla gelida	Rosaceae	Herb
Polygonum tortuosum	Polygonaceae	Herb
Potentilla multifida	Rosaceae	Herb
Chrysophyllum roxburghii	Sapotaceae	Tree
Circaea repens	Asteraceae	Herb
Cymbopogon martinii	Poaceae	Herb
Rumex nepalensis	Polygonaceae	Herb
Taraxacum officinale	Asteraceae	Herb
Sedum rosulatum	Crassulaceae	Herb
Sibbaldia parviflora	Rosaceae	Herb
Silene himalayensis	Caryophyllaceae	Herb
Epilobium chitralensis	Onagraceae	Herb
Senecio chrymanthemoides	Asteraceae	Herb
Poa tibetica	Poaceae	Herb
Lotus corniculatus	Papilionaceae	Herb
Vetiveria zizanioides	Poaceae	Herb
Verbascum thapsus	Scrophulariaceae	Herb
Scrophularia calycina	Scrophulariaceae	Herb
Senecio rufinervis	Asteraceae	Herb
Serratula pallida	Asteraceae	Herb
Juniperus recurva	Cupressaceae	Tree
Valeriana jatamansi	Valerianaceae	Herb
Festuca sibirica	Poaceae	Herb
Salix fruticulosa	Salicaceae	Shrub
Brachyactis roylei	Asteraceae	Herb
Lindelofia longiflora	Boraginaceae	Herb
Rosa macrophylla	Rosaceae	Shrub
Rhamnus prostrata	Rhamnaceae	Shrub
Malva verticillata	Malvaceae	Herb
Origanum vulgare	Lamiaceae	Herb
Skimmia laureola	Rutaceae	Shrub
Smilax aspera	Smilacaceae	Lianas
Datisca cannabina	Datiscaceae	Herb
Mentha longifolia	Lamiaceae	Herb
Phacelurus speciosus	Poaceae	Herb
Lonicera quinquelocularis	Caprifoliaceae	Shrub
Viburnum cotinifolium	Adoxaceae	Shrub
Rosa webbiana	Rosaceae	Shrub
Toona ciliata	Meliaceae	Tree
Clematis connata	Ranunculaceae	Lianas
Clinogyne grandis	Marantaceae	Herb
Clinopodium umbrosum	Lamiaceae	Herb
Conyza bonariensis	Asteraceae	Herb
Conyza stricta	Asteraceae	Herb
Arundinella nepalensis	Poaceae	Herb
Cornus macrophylla	Cornaceae	Tree
Oreocnide integrifolia	Moraceae	Tree
Rosa brunonii	Rosaceae	Lianas
Sarcococca pruniformis	Buxaceae	Shrub
Rosa eglanteria	Rosaceae	Shrub
Bromus oxyodon	Poaceae	Herb
Convolvulus arvensis	Convolvulaceae	Lianas
Berberis pseudoumbellata	Berberidaceae	Shrub
Medicago falcata	Papilionaceae	Herb
Crataegus songarica	Rosaceae	Tree
Polygonum plebeium	Polygonaceae	Herb
Chenopodium glaucum	Chenopodiaceae	Herb
Lactuca dolichophylla	Asteraceae	Herb
Impatiens tingens	Balsaminaceae	Herb
Elsholtzia blanda	Lamiaceae	Herb
Sisymbrium loeselii	Brassicaceae	Herb
Nepeta spicata	Lamiaceae	Herb
Sonchus oleraceus	Asteraceae	Herb
Medicago lupulina	Papilionaceae	Herb
Juglans regia	Juglandaceae	Tree
Polygonatum geminiflorum	Liliaceae	Herb
Rubia cordifolia	Rubiaceae	Herb
Fagopyrum esculentum	Polygonaceae	Herb
Lonicera hispida	Caprifoliaceae	Shrub
Cotoneaster obtusus	Rosaceae	Tree
Juniperus communis	Cupressaceae	Tree
Sehima sulcatum	Poaceae	Herb
Bromus ramosus	Poaceae	Herb
Cotoneaster obovatus	Rosaceae	Shrub
Sorbus lanata	Rosaceae	Tree
Hippophae turkestanica	Elaeagnaceae	Shrub
Erigeron umbrosus	Asteraceae	Herb
Artemisia parviflora	Asteraceae	Herb
Viburnum mullaha	Adoxaceae	Shrub
Astragalus nivalis	Papilionaceae	Herb
Eremopoa altaica	Poaceae	Herb
Calamagrostis pseudophragmites	Poaceae	Herb
Malva sylvestris	Malvaceae	Herb
Eremopoa persica	Poaceae	Herb
Campanula alsinoides	Campanulaceae	Herb
Geum elatum	Rosaceae	Herb
Carex obscura	Cyperaceae	Herb
Poa stapfiana	Poaceae	Herb
Sibbaldia purpurea	Rosaceae	Herb
Potentilla microphylla	Rosaceae	Herb
Salvia nubicola	Lamiaceae	Herb
Sarcococca saligna	Buxaceae	Shrub
Cornus capitata	Cornaceae	Tree
Symplocos paniculata	Symplocaceae	Herb
Polystichum piceo-paleaceum	Dryopteridaceae	Herb
Justicia diffusa	Acanthaceae	Herb
Osmanthus fragrans	Osmundaceae	Shrub
Ranunculus hirtellus	Ranunculaceae	Herb
Phleum alpinium	Poaceae	Herb
Ranunculus natans	Ranunculaceae	Herb
Potentilla biflora	Rosaceae	Herb
Lagotis kunawurensis	Scrophulariaceae	Herb
Pedilanthus tithymaloides	Euphorbiaceae	Shrub
Salix lindleyana	Salicaceae	Shrub
Saxifraga pallida	Saxifragaceae	Herb
Persicaria vivipara	Polygonaceae	Herb
Potentilla eriocarpa	Rosaceae	Herb
Saxifraga pulvinaria	Saxifragaceae	Herb
Lagotis cashmeriana	Selaginellaceae	Herb
Epilobium palustre	Onagraceae	Herb
Cyananthus lobatus	Canpanulaceae	Herb
Trifolium repens	Papilionaceae	Herb
Rheum australe	Polygonaceae	Herb
Polygonum delicatulum	Polygonaceae	Herb
Nepeta laevigata	Lamiaceae	Herb
Withania somnifera	Dryopteridaceae	Shrub
Potentilla argyrophylla	Rosaceae	Herb
Phlomis bracteosa	Lamiaceae	Shrub
Plantago depressa	Plantaginaceae	Herb
Potentilla cuneata	Rosaceae	Herb
Oxyria digyna	Polygonaceae	Herb
Gigantochloa nigro-ciliatia	Poaceae	Shrub
Vernonia cinerea	Asteraceae	Herb
Cassia mimosoides	Caesalpiniaceae	Herb
Desmodium microphyllum	Papilionaceae	Herb
Holoptelea integrifolia	Ulmaceae	Tree
Pteris tirapensis	Pteridaceae	Herb
Geranium wallichianum	Geraniaceae	Herb
Plantago lanceolata	Plantaginaceae	Herb
Polygonum polystachyum	Polygonaceae	Herb
Potamogeton pectinatus	Rosaceae	Herb
Aster molliusculus	Asteraceae	Herb
Iris kumaonensis	Iridaceae	Herb
Juncus membranaceous	Juncaceae	Herb
Selinum vaginatum	Apiaceae	Herb
Helminthostachys zeylanica	Crassulaceae	Herb
Bergenia stracheyi	Saxifragaceae	Herb
Plantago major	Plantaginaceae	Herb
Asplenium trichomanes-ramosum	Aspleniaceae	Herb
Illigera khasiana	Balsaminaceae	Lianas
Trisetum spicatum	Poaceae	Herb
Cystopteris dickieana	Athyriaceae	Herb
Heteropappus altaicus	Asteraceae	Herb
Rhodomyrtus tomentosa	Myrtaceae	Shrub
Pseudophegopteris levingei	Thelypteridaceae	Herb
Impatiens brachycentra	Balsaminaceae	Herb
Trillium govanianum	Melantheaceae	Herb
Euphrasia flabellata	Scrophulariaceae	Herb
Lepidagathis trinervis	Acanthaceae	Shrub
Rumex acetosa	Polygonaceae	Herb
Bromus inermis	Poaceae	Herb
Chenopodium botrys	Chenopodiaceae	Herb
Oriozopsis laterulis	Poaceae	Herb
Salix pycnostachya	Salicaceae	Shrub
Lonicera decipiens	Caprifoliaceae	Shrub
Smilax zeylanica	Smilacaceae	Lianas
Solanum erianthum	Solanaceae	Shrub
Sorbaria tomentosa	Rosaceae	Shrub
Tacca leontopetaloides	Taccaceae	Herb
Cirsium verutum	Asteraceae	Herb
Poa bulbosa	Poaceae	Herb
Fragaria vesca	Rosaceae	Herb
Salix fragilis	Salicaceae	Tree
Robinia pseudoacacia	Papilionaceae	Tree
Sambucus wightiana	Caprifoliaceae	Herb
Viola biflora	Violaceae	Herb
Solanum myriacanthum	Solanaceae	Shrub
Pinus wallichiana	Pinaceae	Tree
Nepeta linearis	Lamiaceae	Herb
Lavandula bipinnata	Malvaceae	Herb
Trifolium pratense	Papilionaceae	Herb
Thalictrum minus	Ranunculaceae	Herb
Senecio krascheninnikovii	Asteraceae	Herb
Trigonella emodi	Papilionaceae	Herb
Polygonatum multiflorum	Liliaceae	Herb
Gaultheria trichophylla	Ericaceae	Tree
Equisetum diffusum	Equisetaceae	Herb
Artemisia maritima	Asteraceae	Herb
Bupleurum falcatum	Apiaceae	Herb
Lonicera heterophylla	Caprifoliaceae	Shrub
Carex stenophylla	Cyperaceae	Herb
Dianthus andulatus	Caryophyllaceae	Shrub
Myricaria germanica	Tamaricaceae	Shrub
Dactylorhiza hatagirea	Orchidaceae	Herb
Salix flagellaris	Salicaceae	Shrub
Atriplex crassifloia	Chenopodiaceae	Herb
Thalictrum foetidum	Ranunculaceae	Herb
Stellaria monosperma	Caryophyllaceae	Herb
Ruellia tuberosa	Polygonaceae	Herb
Hedyotis verticillata	Papilionaceae	Herb
Cappris microcantha	Brassicaceae	Shrub
Ribes nigrum	Grossulariaceae	Shrub
Cudrania cochinchinensis	Moraceae	Tree
Sporobolus indicus	Poaceae	Herb
Quercus floribunda	Fagaceae	Tree
Echinops cornigerus	Asteraceae	Herb
Filipendula vestita	Asteraceae	Herb
Mahonia napaulensis	Berberidaceae	Shrub
Brachyactis pubescens	Asteraceae	Herb
Dichocarpum adiantifolium	Orchidaceae	Herb
Podophyllum hexandrum	Podophyllaceae	Herb
Pogonatherum paniceum	Poaceae	Herb
Rubus saxatilis	Rosaceae	Shrub
Carex orbicularis	Cyperaceae	Herb
Berberis kunawurensis	Berberidaceae	Shrub
Berberis pachyacantha	Berberidaceae	Shrub
Betula utilis	Betulaceae	Tree
Heracleum lanatum	Apiaceae	Herb
Valeriana hardwickii	Valerianaceae	Herb
Cynoglossum glochidiatum	Boraginaceae	Herb
Erigeron alpinus	Asteraceae	Herb
Nepeta eriostachya	Lamiaceae	Herb
Cotoneaster gilgitensis	Rosaceae	Shrub
Oryzopsis munroi	Poaceae	Herb
Astragalus melanostachys	Papilionaceae	Herb
Cynoglossum lanceolatum	Boraginaceae	Herb
Elymus repens	Poaceae	Herb
Hippophae rhamnoides	Elaeagnaceae	Shrub
Hippophae salicifolia	Elaeagnaceae	Shrub
Rubus foliolosus	Rosaceae	Shrub
Nepeta discolor	Lamiaceae	Herb
Sloanea sterculiacea	Elaeocarpaceae	Tree
Erigeron diversifolia	Asteraceae	Herb
Swertia cordata	Gentianaceae	Herb
Galium verum	Rubiaceae	Herb
Astragalus rhizanthus	Papilionaceae	Herb
Elymus longe-aristatus	Poaceae	Herb
Melilotus alba	Papilionaceae	Herb
Populus ciliata	Salicaceae	Tree
Salix wallichiana	Salicaceae	Shrub
Epilobium royleanum	Onagraceae	Herb
Poa supina	Poaceae	Herb
Rochelia disperma	Brassicaceae	Herb
Spiraea canescens	Rosaceae	Shrub
Impatiens minor	Balsaminaceae	Herb
Caltha palustris	Ranunculaceae	Herb
Epilobium angustifolium	Onagraceae	Herb
Myricaria prostrata	Tamaricaceae	Herb
Melilotus indica	Papilionaceae	Herb
Sagina saginoides	Caryophyllaceae	Herb
Uraria picta	Papilionaceae	Herb
Oxyceros longiflora	Rubiaceae	Shrub
Stellaria media	Caryophyllaceae	Herb
Arthromeris wallichiana	Asteraceae	Herb
Equisetum arvense	Equisetaceae	Herb
Juncus lampocarpus	Juncaceae	Herb
Urtica ardens	Urticaceae	Herb
Hyoscyamus niger	Solanaceae	Herb
Malva neglecta	Malvaceae	Herb
Lactuca dissecta	Asteraceae	Herb
Artemisia tournefortiana	Asteraceae	Herb
Senecio graciliflorus	Asteraceae	Herb
Populus euphratica	Salicaceae	Tree
Fagopyrum tataricum	Polygonaceae	Herb
Cynanchum vincetoxicum	Asclepiadaceae	Herb
Cynarospermum asperrimum	Asteraceae	Herb
Leucaena latisiliqua	Mimosaceae	Tree
Daphne cannabina	Thymelaeaceae	Shrub
Cuscuta chinensis	Cuscutaceae	Lianas
Cyathula tomentosa	Amaranthaceae	Herb
Cotoneaster kunthianus	Rosaceae	Shrub
Jurinea ceratocarpa	Asteraceae	Herb
Campanula latifolia	Companulaceae	Herb
Saussurea jacea	Asteraceae	Herb
Cynoglossum wallichiI	Boraginaceae	Herb
Astilbe rivularis	Saxifragaceae	Herb
Scabiosa speciosa	Apiaceae	Herb
Berberis jaeschkeana	Berberidaceae	Shrub
Oxytropis humifusa	Papilionaceae	Herb
Saussurea gossypiphora	Asteraceae	Herb
Vicia hirsuta	Papilionaceae	Herb
Diplazium maximum	Athyriaceae	Herb
Lecanthus wallichii	Asteraceae	Herb
Debregeasia salicifolia	Urticaceae	Tree
Mimosa rubicaulis	Mimosaceae	Shrub
Mirabilis jalapa	Nyctaginaceae	Herb
Desmodium nutans	Papilionaceae	Shrub
Desmodium pseudotriquatrum	Papilionaceae	Shrub
Daphne oleoides	Thymelaeaceae	Shrub
Deutzia compecta	Hydrangeaceae	Shrub
Solanum nigrum	Solanaceae	Herb
Physalis minima	Solanaceae	Herb
Buchnera hispida	Scrophulariaceae	Herb
Rhopalephora scaberrima	Poaceae	Herb
Morina coulteriana	Morinaceae	Herb
Impatiens thomsonii	Balsaminaceae	Herb
Artemisia wallichiana	Asteraceae	Herb
Astragalus densiflorus	Papilionaceae	Herb
Chenopodium foliosum	Chenopodiaceae	Herb
Themeda onathera	Poaceae	Herb
Ficus semicordata	Moraceae	Tree
Xanthium indicum	Asteraceae	Herb
Setaria pillida-fusca	Poaceae	Herb
Briza japonica	Poaceae	Herb
Gouania tiliaefolia	Rhamnaceae	Lianas
Swertia trichotoma	Gentianaceae	Herb
Juniperus indica	Cupressaceae	Shrub
Cassine paniculata	Celastraceae	Tree
Picrorhiza scrophulariflora	Scrophulariaceae	Herb
Rhododendron campanulatum	Ericaceae	Shrub
Potentilla atrisanguinea	Rosaceae	Herb
Geophila repens	Geraniaceae	Herb
Cordia wallichii	Boraginaceae	Tree
Polygonum caeruleum	Polygonaceae	Herb
Athyrium micropterum	Athyriaceae	Herb
Ligusticum elatum	Apiaceae	Herb
Sedum acuminata	Crassulaceae	Herb
Pennisetum compressum	Poaceae	Herb
Calanthe tricarinata	Orchidaceae	Herb
Geranium robertianum	Geraniaceae	Herb
Dioscorea deltoidea	Dioscoreaceae	Lianas
Impatiens scabrida	Balsaminaceae	Herb
Carex setigera	Cyperaceae	Herb
Pimpinella tenera	Apiaceae	Herb
Nepeta erecta	Lamiaceae	Herb
Polygonum geminiflorum	Polygonaceae	Herb
Polygonum nepalense	Polygonaceae	Herb
Salix acutifolia	Salicaceae	Tree
Pilea umbrosa	Urticaceae	Herb
Ulmus wallichiana	Ulmaceae	Tree
Onychium contiguum	Adiataceae	Herb
Phytolacca acinosa	Phytolaccaceae	Herb
Potentilla fruticosa	Rosaceae	Shrub
Leptodermis lanceolata	Rubiaceae	Shrub
Roylea cinerea	Lamiaceae	Shrub
Tephrosia candida	Papilionaceae	Shrub
Melothria heterophylla	Cucurbitaceae	Lianas
Persicaria amplexicaulis	Polygonaceae	Herb
Girardinia diversifolia	Urticaceae	Herb
Phyllanthus fraternus	Euphorbiaceae	Herb
Erigeron multicaulis	Asteraceae	Herb
Commelina paludosa	Commelinaceae	Herb
Polygonum aviculare	Polygonaceae	Herb
Polygonum hydropiper	Polygonaceae	Herb
Salacia fruticosa	Hippocrateaceae	Shrub
Geranium ocellatum	Geraniaceae	Tree
Vitis lanata	Vitaceae	Lianas
Sarcococca coriacea	Buxaceae	Shrub
Korthalsella opuntia	Viscaceae	Shrub
Erigeron canadensis	Asteraceae	Herb
Planchonia valida	Lecythidaceae	Tree
Boerhavia diffusa	Nyctaginaceae	Herb
Impatiens cristata	Balsaminaceae	Herb
Hedera nepalensis	Araliaceae	Lianas
Cuscuta reflexa	Cuscutaceae	Lianas
Berberis aristata	Berberidaceae	Shrub
Pteris ensiformis	Pteridaceae	Herb
Schisandra grandiflora	Schisandraceae	Lianas
Parthenocissus semicordata	Vitaceae	Lianas
Bothriochloa ischaemum	Poaceae	Herb
Himalayacalamus falconeri	Poaceae	Shrub
Desmodium multiflorum	Papilionaceae	Herb
Asplenium adiantum-nigrum	Aspleniaceae	Herb
Stereospermum chelonoides	Bignoniaceae	Tree
Rhus mysorensis	Anacardiaceae	Shrub
Pyrrosia stictica	Polypodiaceae	Herb
Carpinus faginea	Betulaceae	Tree
Pteridrys cnemidaria	Dryopteridaceae	Herb
Strobilanthes atropurpureus	Acanthaceae	Herb
Lactuca lassertia	Asteraceae	Herb
Paspalum conjugatum	Poaceae	Herb
Iris milesi	Iridaceae	Herb
Hedychium spicatum	Zingiberaceae	Herb
Erigeron bonariensis	Asteraceae	Herb
Polygonum minus	Polygonaceae	Herb
Quercus ilex	Fagaceae	Tree
Lantana indica	Verbenaceae	Shrub
Impatiens edgeworthii	Balsaminaceae	Herb
Launaea procumbens	Asteraceae	Herb
Rhamnus virgatus	Rhamnaceae	Shrub
Nepeta leucophylla	Lamiaceae	Herb
Bidens pilosa	Asteraceae	Herb
Rubia manjith	Rubiaceae	Lianas
Asplenium laciniatum	Aspleniaceae	Herb
Sedum multicaule	Crassulaceae	Herb
Conyza japonica	Asteraceae	Herb
Polygonum serrulatum	Polygonaceae	Herb
Dioscorea melanophyma	Dioscoreaceae	Lianas
Baccaurea ramiflora	Euphorbiaceae	Tree
Solanum anguivi	Solanaceae	Lianas
Solanum pseudocapsicum	Solanaceae	Shrub
Hydrocotyle nepalensis	Apiaceae	Herb
Geranium sibiricum	Geraniaceae	Herb
Thalictrum radiatum	Ranunculaceae	Herb
Taxus wallichiana	Taxaceae	Tree
Mosla dianthera	Lamiaceae	Herb
Plantago erosa	Plantaginaceae	Herb
Farsetia hamiltonii	Brassicaceae	Shrub
Cynoglossum zeylanicum	Boraginaceae	Herb
Cannabis sativa	Cannabinaceae	Herb
Clematis grata	Ranunculaceae	Lianas
Pinus gerardiana	Pinaceae	Tree
Rosa moschata	Rosaceae	Shrub
Polygonum glaciale	Polygonaceae	Herb
Chenopodium murale	Chenopodiaceae	Herb
Olea europaea	Oleaceae	Tree
Oryzopsis aequiglumis	Poaceae	Herb
Parmelia perlata	Parmeliaceae	Herb
Bidens bipinnata	Asteraceae	Herb
Biebersteinia odora	Bibersteiniaceae	Herb
Digitaria abludens	Poaceae	Herb
Photinia integrifolia	Rosaceae	Tree
Pemphis acidula	Poaceae	Tree
Rubus biflorus	Rosaceae	Shrub
Asparagus gracilis	Liliaceae	Herb
Thalictrum alpinum	Ranunculaceae	Herb
Thalictrum cultratum	Ranunculaceae	Herb
Lonicera obovata	Caprifoliaceae	Shrub
Dianthus orientalis	Caryophyllaceae	Herb
Lonicera spinosa	Caprifoliaceae	Shrub
Tragopogon gracile	Poaceae	Herb
Senecio alata	Asteraceae	Herb
Carex borii	Cyperaceae	Herb
Thermopsis barbata	Papilionaceae	Herb
Selinum wallichianum	Apiaceae	Herb
Solidago virgaurea	Asteraceae	Herb
Polygonum affine	Polygonaceae	Lianas
Gentiana tianschanica	Gentianaceae	Herb
Persicaria nepalensis	Polygonaceae	Herb
Phleum alpinum	Poaceae	Herb
Lonicera myrtillus	Caprifoliaceae	Shrub
Silene indica	Caryophyllaceae	Herb
Silene vulgaris	Caryophyllaceae	Herb
Eragrostris unioloides	Poaceae	Herb
Myricaria elegans	Tamaricaceae	Shrub
Artemisia stricta	Asteraceae	Herb
Sibbaldia cuneata	Rosaceae	Herb
Impatiens glandulifera	Balsaminaceae	Herb
Spiranthes sinensis	Orchidaceae	Herb
Cynoglossum baccifer	Boraginaceae	Herb
Corydalis stricta	Fumariaceae	Herb
Astragalus candolleanus	Papilionaceae	Herb
Salix denticulata	Salicaceae	Shrub
Olea glandulifera	Oleaceae	Tree
Camellia sinensis	Theaceae	Shrub
Scrophularia elatior	Scrophulariaceae	Herb
Myosotis sylvatica	Boraginaceae	Herb
Thalictrum elegans	Ranunculaceae	Herb
Kobresia royleana	Cyperaceae	Herb
Impatiens bicolor	Balsaminaceae	Herb
Cystopteris fragilis	Athyriaceae	Herb
Geranium collinum	Geraniaceae	Herb
Rumex dentatus	Polygonaceae	Herb
Eritrichium fruticolosum	Boraginaceae	Herb
Potentilla saundersiana	Rosaceae	Herb
Rheum webbianum	Polygonaceae	Herb
Meconopsis aculeata	Papaveraceae	Herb
Morina longifolia	Morinaceae	Herb
Turritis glabra	Brassicaceae	Herb
Polygonatum graminifolium	Liliaceae	Herb
Festuca altaica	Poaceae	Herb
Ribes alpestre	Grossulariaceae	Shrub
Rhamnus procumbens	Rhamnaceae	Shrub
Thesium himalense	Thesiaceae	Herb
Epilobium roseum	Onagraceae	Herb
Athyrium attenuatum	Athyriaceae	Herb
Persicaria campanulata	Polygonaceae	Herb
Ranunculus laetus	Ranunculaceae	Herb
Poa himalaynum	Poaceae	Herb
Buettneria pilosa	Cyperaceae	Herb
Juncus articulatus	Juncaceae	Herb
Swertia ciliata	Gentianaceae	Herb
Cicerbita macrorhiza	Asteraceae	Herb
Epilobium latifolium	Onagraceae	Herb
Artemisia vestita	Asteraceae	Herb
Poa pratensis	Poaceae	Herb
Bupleurum hamiltonii	Apiaceae	Herb
Cryptomeria japonica	Taxodiaceae	Tree
Epilobium laxum	Onagraceae	Herb
Anaphalis busua	Asteraceae	Herb
Deyeuxia pulchella	Poaceae	Herb
Poa nemolaris	Poaceae	Herb
Viola pillosa	Violaceae	Herb
Eragrostis minor	Poaceae	Herb
Onychium fragile	Adiataceae	Herb
Saussurea costus	Asteraceae	Herb
Anaphalis contorta	Asteraceae	Herb
Bergenia ciliata	Saxifragaceae	Herb
Salix karelinii	Salicaceae	Shrub
Lactuca longifolia	Asteraceae	Herb
Anaphalis triplinervis	Asteraceae	Herb
Androsace lanuginosa	Primulaceae	Herb
Anemone rivularis	Ranunculaceae	Herb
Primula floribunda	Primulaceae	Herb
Geranium pratense	Geraniaceae	Herb
Heracleum candicans	Apiaceae	Herb
Rannunculus diffusus	Ranunculaceae	Herb
Dryopteris stewartii	Dryopteridaceae	Herb
Apluda mutica	Poaceae	Herb
Reinwardtia indica	Linaceae	Herb
Lychnis coronaria	Caryophyllaceae	Herb
Circaea cordata	Onagraceae	Herb
Carex nubigena	Cyperaceae	Herb
Parnassia pusilla	Papilionaceae	Herb
Clematis buchananiana	Ranunculaceae	Lianas
Hypolepis punctata	Hypolepidaceae	Herb
Buxus wallichiana	Buxaceae	Tree
Coniogramme affinis	Hemionitidaceae	Herb
Thalictrum foliolosum	Ranunculaceae	Herb
Ctenolepis cerasiformis	Caryophyllaceae	Lianas
Berberis coriaria	Berberidaceae	Shrub
Rheum spiciforme	Polygonaceae	Herb
Syringa emodi	Oleaceae	Shrub
Lonicera hypoleuca	Caprifoliaceae	Shrub
Desmostachya bipinnata	Poaceae	Herb
Depsacus inermis	Asteraceae	Herb
Juncus bufonius	Juncaceae	Herb
Galium rotundifolium	Rubiaceae	Herb
Dryopteris nigropaleacea	Dryopteridaceae	Herb
Digitaria granularis	Poaceae	Herb
Picrorhiza kurrooa	Scrophulariaceae	Herb
Swertia chirayita	Gentianaceae	Herb
Dryopteris barbigera	Dryopteridaceae	Herb
Hackelia uncinata	Boraginaceae	Herb
Prunus cornuta	Rosaceae	Tree
Dryopteris filix-mas	Dryopteridaceae	Herb
Dryopteris xanthomelas	Dryopteridaceae	Herb
Arabidopsis stricta	Brassicaceae	Herb
Sedum ewersii	Crassulaceae	Herb
Arisaema intermedium	Araceae	Herb
Arisaema propinquum	Araceae	Herb
Monotropa hypopitys	Ericaceae	Herb
Artemisia capillaris	Asteraceae	Herb
Artemisia indica	Asteraceae	Herb
Dryopteris reductipinnata	Dryopteridaceae	Herb
Malaxis muscifera	Orchidaceae	Herb
Epipactis gigantea	Orchidaceae	Herb
Artemisia moorcroftiana	Asteraceae	Shrub
Artemisia persica	Asteraceae	Herb
Asparagus adscendens	Asparagaceae	Herb
Ligularia amplexicaule	Asteraceae	Herb
Smilax vaginata	Smilacaceae	Shrub
Corylus jacquemontii	Corylaceae	Tree
Athyrium fimbriatum	Athyriaceae	Herb
Athyrium rupicola	Athyriaceae	Herb
Thalictrum nepalensis	Ranunculaceae	Herb
Pennisetum orientale	Poaceae	Herb
Lawsonia inermis	Lythraceae	Shrub
Herminium monorchis	Orchidaceae	Herb
Echinops echinatus	Asteraceae	Herb
Chrysopogon aciculatus	Poaceae	Herb
Planchonella andamanica	Lamiaceae	Tree
Punica granatum	Punicaceae	Tree
Erycibe wightiana	Poaceae	Lianas
Pennisetum flaccidum	Poaceae	Herb
Taxillus vestitus	Loranthaceae	Shrub
Cymbopogon stracheyi	Poaceae	Herb
Viola betonicifolia	Violaceae	Herb
Senecio corymbosus	Asteraceae	Shrub
Polygonum recumbens	Polygonaceae	Herb
Polygonum tubulosum	Polygonaceae	Herb
Sisymbrium orientale	Brassicaceae	Herb
Portulaca oleracea	Portulacaceae	Herb
Thalictrum pauciflorum	Ranunculaceae	Herb
Picris hieracioides	Asteraceae	Herb
Primula sessilis	Primulaceae	Herb
Zanthoxylum acanthopodium	Rutaceae	Shrub
Melia azedarach	Meliaceae	Tree
Vitex negundo	Verbenaceae	Tree
Robinia pseudo-acacia	Papilionaceae	Tree
Silene moorcroftiana	Caryophyllaceae	Herb
Festuca ogae	Poaceae	Herb
Abies densa	Pinaceae	Tree
Saussurea auriculata	Asteraceae	Herb
Euonymus fimbriatus	Celastraceae	Tree
Feronia limonia	Apiaceae	Tree
Ribes orientale	Grossulariaceae	Shrub
Pennisetum lanatum	Poaceae	Herb
Lactuca orientalis	Asteraceae	Herb
Scurrula alata	Loranthaceae	Shrub
Scurrula pulverulenta	Loranthaceae	Shrub
Oriozopsis microcarpa	Poaceae	Herb
Astragalus oplites	Papilionaceae	Herb
Brachypodium sylvaticum	Poaceae	Herb
Scutellaria discolor	Loranthaceae	Shrub
Impatiens jurpia	Balsaminaceae	Herb
Eragrostis nutans	Poaceae	Herb
Myrtama elegans	Tamaricaceae	Shrub
Ephedra saxatilis	Ephedraceae	Herb
Dryopteris caroli-hopei	Dryopteridaceae	Herb
Halenia elliptica	Gentianaceae	Herb
Kochia prostrata	Chenopodiaceae	Herb
Capparis spinosa	Capparceae	Shrub
Rubus leucocarpus	Rosaceae	Shrub
Clematis graveolens	Ranunculaceae	Lianas
Trigonella occulta	Papilionaceae	Herb
Oxymitra fornicata	Annonaceae	Lianas
Salsola collina	Chenopodiaceae	Herb
Capparis himalayensis	Capparceae	Shrub
Scrophularia koetzii	Scrophulariaceae	Herb
Clematis orientalis	Ranunculaceae	Lianas
Crepis multicaulis	Asteraceae	Herb
Scrophularia dentata	Scrophulariaceae	Herb
Cicer arietinum	Papilionaceae	Herb
Melica persica	Poaceae	Herb
Psychrogeton andryaloides	Asteraceae	Herb
Sisymbrium irio	Brassicaceae	Herb
Lindsaea ensifolia	Lindsaeaceae	Lianas
Polystichum discretum	Dryopteridaceae	Herb
Linum perenne	Linaceae	Herb
Phragmites karka	Poaceae	Herb
Medicago edgeworthii	Papilionaceae	Herb
Astragalus coluteocarpus	Papilionaceae	Herb
Phragmites australis	Poaceae	Herb
Bromus gracillimus	Poaceae	Herb
Potentilla bifurca	Rosaceae	Herb
Cirsium segetum	Asteraceae	Herb
Asperula cynanchica	Rubiaceae	Herb
Tragopogon gracilis	Poaceae	Herb
Scoparia dulcis	Asteraceae	Herb
Neyraudia reynaudiana	Poaceae	Herb
Oldenlandia corymbosa	Rubiaceae	Herb
Caragana pygmaea	Solanaceae	Shrub
Rivea ornata	Convolvulaceae	Lianas
Euphrasia remota	Scrophulariaceae	Herb
Astragalus strictus	Papilionaceae	Herb
Oxytropis lapponica	Papilionaceae	Herb
Christolea crassifolia	Brassiscaceae	Herb
Launaea acaulis	Asteraceae	Herb
Lactuca violaefolia	Asteraceae	Herb
Primula sibirica	Primulaceae	Herb
Hippuris vulgaris	Hippuridaceae	Lianas
Utricularia australis	Lentibulariaceae	Herb
Ilex odorata	Aquifoliaceae	Tree
Lomatogonium thomsonii	Gentianaceae	Herb
Rubus macilanthus	Rosaceae	Shrub
Hypericum hookerianum	Hypericaceae	Shrub
Astragalus tecti-mundi	Papilionaceae	Herb
Asperula oppositifolia	Rubiaceae	Herb
Ferula jaeschkeana	Apiaceae	Herb
Trigonotis tibetica	Poaceae	Herb
Carex infuscula	Cyperaceae	Herb
Juncus thomsonii	Juncaceae	Herb
Gerbera gossypina	Asteraceae	Herb
Pteris pseudoquadriaurita	Pteridaceae	Herb
Parthenocissus himalayana	Vitaceae	Lianas
Parnassia nubicola	Parnassiaceae	Herb
Carex panicea	Cyperaceae	Herb
Pteris wallichiana	Pteridaceae	Herb
Poa glauca	Poaceae	Herb
Epilobium cylindricum	Onagraceae	Herb
Waldheimia tomentosa	Asteraceae	Herb
Saussurea taraxifolia	Asteraceae	Herb
Trachydium roylei	Apiaceae	Herb
Mazus surculosus	Scrophulariaceae	Herb
Tetrastigma serrulatum	Vitaceae	Lianas
Gnidia glauca	Acanthaceae	Tree
Cyathula capitata	Amaranthaceae	Herb
Buddleja paniculata	Buddlejaceae	Shrub
Polystichum mehrae	Dryopteridaceae	Herb
Rhus punjabensis	Anacardiaceae	Tree
Gypsophila cerastioides	Caryophyllaceae	Herb
Polygonum indicum	Polygonaceae	Herb
Ligularia fischeri	Asteraceae	Herb
Saxifraga sibirica	Saxifragaceae	Herb
Polygonum rumucifolium	Polygonaceae	Herb
Scrophularia decomposita	Scrophulariaceae	Herb
Impatiens balsamina	Balsaminaceae	Herb
Hackelochloa granularis	Poaceae	Herb
Polygonum filicula	Polygonaceae	Herb
Setaria pallidefusca	Poaceae	Herb
Danthonia cachemyriana	Poaceae	Herb
Polygonum humile	Polygonaceae	Herb
Carex cruciata	Cyperaceae	Herb
Myriactis rivularis	Asteraceae	Herb
Dracocephalum moldavicum	Lamiaceae	Herb
Lamium album	Lamiaceae	Herb
Eragrostis nigra	Poaceae	Herb
Benkera malabarica	Cornaceae	Shrub
Polygonum vacciniifolium	Polygonaceae	Herb
Impatiens bicornuta	Balsaminaceae	Herb
Strobilanthes wallichii	Acanthaceae	Herb
Indigofera astragalina	Papilionaceae	Herb
Indigofera linifolia	Papilionaceae	Herb
Athyrium atkinsonii	Athyriaceae	Herb
Dryopteris chrysocoma	Dryopteridaceae	Herb
Paspalum paspalodes	Poaceae	Herb
Helinus lanceolatus	Rhamnaceae	Shrub
Hemigraphis latebrosa	Acanthaceae	Herb
Porana paniculata	Convolvulaceae	Herb
Salix tetrasperma	Salicaceae	Tree
Chrysopogon gryllus	Poaceae	Herb
Indoiella echioides	Acanthaceae	Herb
Erigeron annus	Asteraceae	Herb
Habenaria furcifera	Orchidaceae	Herb
Cautleya gracilis	Zingiberaceae	Herb
Aster peduncularis	Asteraceae	Herb
Bergenia ligulata	Saxifragaceae	Herb
Juncus inflexus	Juncaceae	Herb
Marsidenia roylei	Asclepiadaceae	Lianas
Athyrium mackinnoniorum	Athyriaceae	Herb
Gnaphalium affine	Asteraceae	Herb
Belamcanda chinensis	Iridaceae	Shrub
Typhonium venosum	Araceae	Herb
Opilia amentacea	Poaceae	Shrub
Athyrium puncticaule	Athyriaceae	Herb
Commelina benghalensis	Commelinaceae	Herb
Dioscorea belophylla	Dioscoreaceae	Lianas
Mitragyna parvifolia	Rubiaceae	Tree
Pedicularis bicornuta	Scrophulariaceae	Herb
Hydrocotyle sibthorpioides	Apiaceae	Herb
Onychium lucidum	Adiataceae	Herb
Zanthoxylum armatum	Rutaceae	Tree
Jasminum grandiflorum	Oleaceae	Lianas
Guazuma ulmifolia	Sterculiaceae	Tree
Givotia moluccana	Euphorbiaceae	Tree
Rhamnus dahuricus	Rhamnaceae	Shrub
Nepeta ciliaris	Lamiaceae	Herb
Nepeta hindostana	Lamiaceae	Herb
Hypericum oblongifolium	Hypericaceae	Shrub
Chimonobambusa callosa	Poaceae	Shrub
Osyris quadripartita	Santalaceae	Shrub
Euphorbia hirta	Euphorbiaceae	Herb
Sarcanthus appendiculatus	Buxaceae	Herb
Lepisorus nudus	Polypodiaceae	Lianas
Berberis chitria	Berberidaceae	Shrub
Pilea racemosa	Urticaceae	Herb
Jasminum auriculatum	Oleaceae	Lianas
Smilax glaucophylla	Smilacaceae	Lianas
Desmodium polycarpum	Papilionaceae	Herb
Campanula dimorphantha	Companulaceae	Herb
Dodonaea viscosa	Sapindaceae	Tree
Pedicularis cheilanthifolia	Scrophulariaceae	Herb
Sium latijugum	Apiaceae	Herb
Thalictrum secundum	Ranunculaceae	Herb
Gnaphalium hypoleucum	Asteraceae	Herb
Conyza canadensis	Asteraceae	Herb
Oplismenus undulatifolius	Poaceae	Herb
Habenaria edgeworthii	Orchidaceae	Herb
Plesmonium margaritiferum	Araceae	Herb
Quercus glauca	Fagaceae	Tree
Desmodium ormocarpoides	Papilionaceae	Herb
Pieris ovalifolia	Ericaceae	Tree
Toona sinensis	Meliaceae	Tree
Morus serrata	Moraceae	Tree
Deutzia staminea	Hydrangeaceae	Shrub
Hypericum nepaulense	Hypericaceae	Shrub
Cornus oblonga	Cornaceae	Tree
Herniaria hirsuta	Caryophyllaceae	Herb
Prenanthes sikkimensis	Asteraceae	Herb
Pteracanthus alatus	Acanthaceae	Herb
Lonicera orientalis	Caprifoliaceae	Shrub
Lepisorus intermedius	Polypodiaceae	Shrub
Bunium persicum	Apiaceae	Herb
Crassula indica	Crassulaceae	Herb
Carpesium trachelifolium	Asteraceae	Herb
Pentatropis nivalis	Asteraceae	Lianas
Berberis wallichiana	Berberidaceae	Shrub
Rosa sericea	Rosaceae	Shrub
Dryopteris ramosa	Dryopteridaceae	Herb
Plectranthus japonicus	Lamiaceae	Herb
Cotoneaster integrifolius	Rosaceae	Shrub
Impatiens racemosa	Balsaminaceae	Herb
Symplocos cochinchinensis	Symplocaceae	Tree
Scrophularia himalensis	Scrophulariaceae	Herb
Bruguiera sexangula	Rhizophoraceae	Tree
Selaginella subdiaphana	Selaginellaceae	Herb
Myriactis nepalensis	Asteraceae	Herb
Atalantia wightii	Athyriaceae	Shrub
Cyperus paniceus	Cyperaceae	Herb
Polygonum rottboellioides	Polygonaceae	Herb
Dryopteris sparsa	Dryopteridaceae	Herb
Cirsium arvense	Asteraceae	Herb
Ophiopogon intermedius	Liliaceae	Herb
Hedysarum microcalyx	Papilionaceae	Tree
Polystichum lentum	Dryopteridaceae	Herb
Abies spectabilis	Pinaceae	Tree
Erythrina suberosa	Papilionaceae	Tree
Arundo donax	Poaceae	Herb
Butea monosperma	Papilionaceae	Tree
Ipomoea eriocarpa	Convolvulaceae	Herb
Lathyrus aphaca	Papilionaceae	Herb
Colquhounia coccinea	Lamiaceae	Shrub
Sonchus arvensis	Asteraceae	Herb
Stellaria decumbens	Caryophyllaceae	Herb
Persicaria glabra	Polygonaceae	Herb
Elatostema sessile	Urticaceae	Herb
Carex inanis	Cyperaceae	Herb
Polystichum fibrillosum	Dryopteridaceae	Herb
Viburnum nervosum	Adoxaceae	Shrub
Glaphyropteridopsis erubescens	Thelypteridaceae	Herb
Digitaria setigera	Poaceae	Herb
Rubus nepalensis	Rosaceae	Lianas
Plantago himalaica	Plantaginaceae	Herb
Elaeagnus latifolia	Elaeagnaceae	Shrub
Veronica agrestis	Scrophulariaceae	Herb
Ficus neriifolia	Moraceae	Tree
Blumea axillaris	Asteraceae	Herb
Digitaria radicosa	Poaceae	Herb
Strobilanthes flaccidifolius	Acanthaceae	Herb
Berberis petiolaris	Berberidaceae	Shrub
Hypericum japonicum	Hypericaceae	Herb
Stellaria alsine	Caryophyllaceae	Herb
Goodyera repens	Orchidaceae	Lianas
Potentilla nepalensis	Rosaceae	Herb
Acer acuminatum	Aceraceae	Tree
Acer caesium	Aceraceae	Tree
Acer campbellii	Aceraceae	Tree
Achillea millefolium	Asteraceae	Herb
Arundinaria maling	Poaceae	Herb
Achyranthes aspera	Amaranthaceae	Herb
Polystichum neolobatum	Dryopteridaceae	Herb
Asplenium indicum	Aspleniaceae	Herb
Viburnum foetens	Adoxaceae	Shrub
Potentilla sundaica	Rosaceae	Herb
Crepis sancta	Asteraceae	Herb
Lobelia alsinoides	Lobeliaceae	Herb
Veronica biloba	Asteraceae	Herb
Oenothera rosea	Onagraceae	Herb
Sonchus brachyotus	Asteraceae	Herb
Pir mendukhada	Rosaceae	Shrub
Potentilla supina	Rosaceae	Herb
Opuntia monacantha	Cactaceae	Herb
Xanthium strumarium	Asteraceae	Tree
Avena fatua	Poaceae	Herb
Dryopteris pulcherrima	Dryopteridaceae	Herb
Achyranthes bidentata	Amaranthaceae	Herb
Adiantum incisum	Adiantaceae	Herb
Adiantum venustum	Adiantaceae	Herb
Tripogon filiformis	Poaceae	Herb
Cheilanthes brevifrons	Cheilanthaceae	Herb
Neolitsea zeylanica	Lauraceae	Tree
Thelypteris calcarata	Thelypteridaceae	Herb
Impatiens discolor	Balsaminaceae	Herb
Deparia petersenii	Athyriaceae	Herb
Arthraxon prionoides	Poaceae	Herb
Ocimum tenuiflorum	Lamiaceae	Herb
Canophyllum inophyllum	Sapindaceae	Tree
Isodon coetsa	Lamiaceae	Herb
Salvia lanata	Lamiaceae	Herb
Carum carvi	Apiaceae	Herb
Clematis montana	Ranunculaceae	Lianas
Myrsine semiserrata	Myrsinaceae	Shrub
Adenostemma lavenia	Asteraceae	Herb
Capillipedium parviflorum	Poaceae	Herb
Neolamarckia cadamba	Rubiaceae	Tree
Berberis umbellata	Berberidaceae	Shrub
Duranta repens	Verbenaceae	Shrub
Tinospora cordifolia	Menispermaceae	Lianas
Kalanchoe integra	Crassulaceae	Herb
Machilus odoratissima	Lauraceae	Tree
Pteris stenophylla	Pteridaceae	Lianas
Hypochoeris radicata	Asteraceae	Herb
Carex cruenta	Cyperaceae	Herb
Indigofera gerardiana	Papilionaceae	Herb
Mahonia borealis	Berberidaceae	Shrub
Arundinaria falcata	Poaceae	Shrub
Polystichum sublentum	Dryopteridaceae	Herb
Cheilanthes dalhousiae	Cheilanthaceae	Herb
Jatropha curcas	Euphorbiaceae	Shrub
Oroxylum indicum	Bignoniaceae	Tree
Cryptolepis buchananii	Asclepiadaceae	Lianas
Indigofera cassioides	Papilionaceae	Shrub
Dichanthium glabrum	Poaceae	Herb
Diospyros montana	Ebenaceae	Tree
Asplenium unilaterale	Aspleniaceae	Herb
Dentella repens	Athyriaceae	Herb
Skimmia anquetilia	Rutaceae	Shrub
Simmondsia chinensis	Simmondsiaceae	Shrub
Coniogramme fraxinea	Hemionitidaceae	Herb
Arundinella pumila	Poaceae	Herb
Asplenium neolaserpitifolium	Aspleniaceae	Herb
Gymnema sylvestre	Asclepiadaceae	Herb
Pouzolzia pentandra	Urticaceae	Herb
Calanthe pachyostalix	Orchidaceae	Shrub
Perilla frutescens	Lamiaceae	Herb
Launaea capitata	Asteraceae	Herb
Viola repens	Violaceae	Herb
Bacopa monnieri	Scrophulariaceae	Lianas
Protium serratum	Burseraceae	Tree
Mananthes sumatrana	Acanthaceae	Herb
Desmodium retusum	Papilionaceae	Shrub
Caryopteris odorata	Verbenaceae	Shrub
Duchesnea indica	Rosaceae	Herb
Diospyros cordifolia	Ebenaceae	Tree
Rannunculus muricatus	Ranunculaceae	Herb
Tephrosia purpurea	Papilionaceae	Herb
Garuga pinnata	Burseraceae	Tree
Diospyros exsculpta	Ebenaceae	Shrub
Bridelia verrucosa	Euphorbiaceae	Shrub
Chrysopogon asper	Poaceae	Herb
Woodwardia unigemmata	Apocynaceae	Herb
Eriocaulon quinquangulare	Eriocaulaceae	Herb
Bauhinia racemosa	Caesalpiniaceae	Tree
Cassia occidentalis	Caesalpiniaceae	Herb
Nyctanthes arbor-tristis	Oleaceae	Shrub
Ocimum americanum	Lamiaceae	Herb
Panicum antidotale	Poaceae	Tree
Bambusa arundinacea	Poaceae	Shrub
Euphorbia heterophylla	Euphorbiaceae	Herb
Broussonetia papyrifera	Moraceae	Tree
Morus alba	Rubiaceae	Shrub
Cupressus torulosa	Cupressaceae	Tree
Bauhinia semla	Caesalpiniaceae	Tree
Capparis decidua	Capparaceae	Shrub
Digitaria longiflora	Poaceae	Herb
Ageratum conyzoides	Asteraceae	Herb
Torenia cordifolia	Scrophulariaceae	Herb
Desmodium laxiflorum	Papilionaceae	Shrub
Alysicarpus vaginalis	Papilionaceae	Herb
Aristida cyanantha	Poaceae	Herb
Eragrostis unioloides	Poaceae	Herb
Azanza lampas	Malvaceae	Shrub
Holmskioldia sanguinea	Verbenaceae	Shrub
Biophytum reinwardtii	Oxalidaceae	Herb
Crotalaria tetragona	Papilionaceae	Herb
Eragrostis japonica	Poaceae	Herb
Commelina forsskalaei	Commelinaceae	Herb
Artemisia nilagirica	Asteraceae	Herb
Blumeopsis flava	Asteraceae	Herb
Cyperus flavidus	Cyperaceae	Herb
Leucas cephalotes	Lamiaceae	Herb
Ajuga bracteosa	Lamiaceae	Herb
Asparagus racemosus	Liliaceae	Lianas
Microstegium nudum	Poaceae	Herb
Flemingia bracteata	Papilionaceae	Shrub
Lobelia heyneana	Lobeliaceae	Herb
Setaria verticillata	Poaceae	Herb
Ranunculus pulchellus	Ranunculaceae	Herb
Hygrophila auriculata	Acanthaceae	Herb
Asphodelus tenuifolius	Asphodelaceae	Herb
Berberis asiatica	Berberidaceae	Shrub
Pyracantha crenulata	Rosaceae	Shrub
Baliospermum montanum	Euphorbiaceae	Herb
Cyperus compressus	Cyperaceae	Herb
Datura innoxia	Solanaceae	Herb
Pupalia lappacea	Amaranthaceae	Herb
Salvia plebeia	Lamiaceae	Herb
Barleria cristata	Acanthaceae	Herb
Cyperus globosus	Poaceae	Herb
Persea odoratissima	Lauraceae	Tree
Quercus leucotrichophora	Fagaceae	Tree
Rosularia rosulata	Crassulaceae	Herb
Chrysopogon serrulatus	Poaceae	Herb
Ainsliaea latifolia	Asteraceae	Herb
Eulalia mollis	Poaceae	Herb
Persea duthiei	Lauraceae	Tree
Drosera indica	Droseraceae	Herb
Grewia asiatica	Tiliaceae	Shrub
Eurya cavinervis	Theaceae	Shrub
Justicia japonica	Acanthaceae	Herb
Himalrandia tetrasperma	Rubiaceae	Shrub
Helictotrichon virescens	Poaceae	Herb
Begonia picta	Begoniaceae	Tree
Artemisia vulgaris	Asteraceae	Herb
Acer oblongum	Aceraceae	Tree
Vernonia monosis	Asteraceae	Tree
Ilex dipyrena	Aquifoliaceae	Tree
Desmodium gangeticum	Papilionaceae	Herb
Indigofera tinctoria	Papilionaceae	Shrub
Cleome viscosa	Capparaceae	Herb
Barleria strigosa	Acanthaceae	Herb
Dicliptera chinensis	Acanthaceae	Herb
Pedicularis bifida	Orobranchaceae	Herb
Aesculus indica	Hippocastanaceae	Tree
Celtis eriocarpa	Ulmaceae	Tree
Carpinus viminea	Betulaceae	Tree
Desmodium latifolium	Papilionaceae	Shrub
Bupleurum tenuissimum	Apiaceae	Herb
Echinochloa colona	Poaceae	Herb
Buddleja asiatica	Buddlejaceae	Shrub
Koeleria pyramidata	Poaceae	Herb
Aster thomsonii	Asteraceae	Herb
Pentanema indicum	Asteraceae	Herb
Jasminum arborescens	Oleaceae	Lianas
Calotropis gigantea	Asclepiadaceae	Shrub
Arisaema leschenaultii	Araceae	Herb
Echinochloa crus-galli	Poaceae	Herb
Tetrastigma thomsonianum	Vitaceae	Lianas
Aquilegia pubiflora	Ranunculaceae	Herb
Cyperus difformis	Cyperaceae	Herb
Catamixis baccharoides	Asteraceae	Shrub
Persicaria barbata	Polygonaceae	Herb
Caryopteris wallichi	Verbenaceae	Shrub
Leea asiatica	Leeaceae	Shrub
Quercus lamellosa	Fagaceae	Herb
Coriaria nepalensis	Coriariaceae	Shrub
Persicaria capitata	Polygonaceae	Herb
Geranium nepalense	Geraniaceae	Herb
Dicliptera bupleuroides	Acanthaceae	Herb
Terminalia chebula	Combretaceae	Tree
Syzygium venosum	Myrtaceae	Tree
Haldina cordifolia	Rubiaceae	Tree
Elymus duthiei	Poaceae	Herb
Saussurea obvallata	Asteraceae	Herb
Lyonia villosa	Ericaceae	Tree
Mucuna pruriens	Papilionaceae	Lianas
Litsea umbrosa	Lauraceae	Tree
Amaranthus hybridus	Amaranthaceae	Herb
Anemone vitifolia	Ranunculaceae	Herb
Urtica parviflora	Urticaceae	Herb
Abies pindrow	Pinaceae	Tree
Pilea scripta	Urticaceae	Herb
Albizia procera	Mimosaceae	Tree
Delphinium denudatum	Ranunculaceae	Herb
Bauhinia purpurea	Caesalpiniaceae	Tree
Semecarpus anacardium	Anacardiaceae	Tree
Bauhinia divaricata	Caesalpiniaceae	Tree
Cymbopogon coloratus	Poaceae	Herb
Fragaria indica	Rosaceae	Herb
Sarcococca hookeriana	Buxaceae	Shrub
Lagerstroemia parviflora	Lythraceae	Tree
Flemingia macrophylla	Papilionaceae	Shrub
Urena lobata	Malvaceae	Herb
Justicia vasculosa	Acanthaceae	Herb
Tectona grandis	Verbenaceae	Tree
Terminalia tomentosa	Combretaceae	Tree
Aegle marmelos	Rutaceae	Tree
Anogeissus latifolia	Combretaceae	Tree
Acacia catechu	Mimosaceae	Tree
Azadirachta indica	Meliaceae	Tree
Reidia floribunda	Linaceae	Shrub
Clematis wightiana	Euphorbiaceae	Tree
Reidia floribunda	Malvaceae	Herb
Pimpinella candolleana	Polygonaceae	Herb
Alangium salvifolium	Alangiaceae	Tree
Litsaea monopetala	Lauraceae	Tree
Randia candolleana	Rubiaceae	Shrub
Cascabela thevetia	Apocynaceae	Tree
Albizia lebbeck	Mimosaceae	Tree
Carissa carandas	Apocynaceae	Shrub
Zizyphus glaberrima	Rhamnaceae	Tree
Annona squamosa	Annonaceae	Tree
Tamarindus indica	Caesalpiniaceae	Tree
Ventilago denticulata	Rhamnaceae	Lianas
Helicteres isora	Sterculiaceae	Shrub
Toddalia asiatica	Rutaceae	Lianas
Argemone mexicana	Papavarace	Herb
Antidesma acidum	Euphorbiaceae	Tree
Cassia alata	Caesalpiniaceae	Shrub
Solena amplexicaulis	Cucurbitaceae	Lianas
