# Supplementary material for: Energy determines broad pattern of plant distribution in Western Himalaya
Source: Ecol Evol. 2017 Nov 10;7(24):10850–60. doi: 10.1002/ece3.3569 (PMC5743696; doi:10.1002/ece3.3569)
Supplement: Supplementary file 6 [file ECE3-7-10850-s006.xlsx]

## Sheet: Sheet2
	AI	ASP	DTR	ELV	HF	HNP	IST	MAT	PAN	PCQ	PDRM	PDRQ	PET	PS	PWEM	PWEQ	PWMQ	SLP	TAR	TCM	TCQ	TDRQ	TRI	TS	TWEQ	TWMM	TWMQ
AI	1
ASP	-0.100893	1
DTR	-0.531832	-0.0145145	1
ELV	-0.565529	0.18406	-0.0815209	1
HF	0.371583	-0.0760061	-0.0909769	-0.512874	1
HNP	0.338353	-0.0904216	0.13873	-0.59492	0.451073	1
IST	0.30734	-0.154943	0.354517	-0.659082	0.280516	0.325302	1
MAT	0.563817	-0.159811	0.0505752	-0.99074	0.518787	0.578554	0.633066	1
PAN	0.887199	-0.139461	-0.188209	-0.835224	0.477859	0.533779	0.538984	0.835784	1
PCQ	0.446967	-0.0933767	-0.544861	-0.153582	0.204794	-0.0911583	-0.245066	0.202304	0.309236	1
PDRM	0.0747634	0.0261839	-0.478368	0.136138	0.0220598	-0.281264	-0.569697	-0.0803655	-0.082417	0.837283	1
PDRQ	0.745777	-0.101286	-0.607008	-0.431863	0.333189	0.0933571	0.0522789	0.467336	0.631909	0.877748	0.620665	1
PET	0.401393	-0.162257	0.30161	-0.968716	0.466596	0.576468	0.694481	0.962309	0.740758	0.0532711	-0.192255	0.285795	1
PS	0.644885	-0.118921	0.101689	-0.860656	0.433751	0.679498	0.690188	0.84509	0.87104	-0.121444	-0.463504	0.232903	0.821559	1
PWEM	0.802789	-0.127438	-0.0499304	-0.842564	0.466283	0.624261	0.587217	0.83301	0.96837	0.0996271	-0.275496	0.445557	0.769785	0.951353	1
PWEQ	0.832574	-0.119149	-0.0898993	-0.814495	0.435982	0.567937	0.635497	0.802782	0.962133	0.0793174	-0.299554	0.458134	0.734188	0.925212	0.973067	1
PWMQ	0.832574	-0.119149	-0.0898993	-0.814495	0.435982	0.567937	0.635497	0.802782	0.962133	0.0793174	-0.299554	0.458134	0.734188	0.925212	0.973067	1	1
SLP	-0.0490998	-0.00490555	-0.297606	0.344437	-0.119526	-0.383177	-0.262718	-0.330657	-0.235864	0.162434	0.268579	0.0828448	-0.38608	-0.380226	-0.310003	-0.262045	-0.262045	1
TAR	-0.762727	0.11856	0.691717	0.469523	-0.320938	-0.129399	-0.422602	-0.481348	-0.620163	-0.374221	-0.0609532	-0.659989	-0.285629	-0.446767	-0.517352	-0.590044	-0.590044	-0.0710185	1
TCM	0.648505	-0.163969	-0.0775868	-0.976273	0.521625	0.545611	0.652648	0.986565	0.868013	0.239116	-0.0740641	0.535523	0.917274	0.848083	0.848829	0.836499	0.836499	-0.287687	-0.616121	1
TCQ	0.619004	-0.165146	-0.0117819	-0.986143	0.521448	0.565386	0.66742	0.994225	0.862045	0.20907	-0.1022	0.500225	0.940705	0.860061	0.852867	0.835035	0.835035	-0.312404	-0.564636	0.997476	1
TDRQ	0.505619	-0.156013	0.015533	-0.950506	0.4886	0.525877	0.545069	0.968139	0.766771	0.270963	0.0200832	0.475916	0.925047	0.764324	0.753142	0.708871	0.708871	-0.319378	-0.453203	0.951346	0.956773	1
TRI	-0.0908263	0.053588	-0.420035	0.403044	-0.126914	-0.490244	-0.336367	-0.383678	-0.308284	0.313529	0.440293	0.207898	-0.465907	-0.533417	-0.430433	-0.375134	-0.375134	0.640158	-0.12985	-0.326123	-0.360471	-0.353359	1
TS	-0.788917	0.160372	0.374046	0.735425	-0.41661	-0.355046	-0.696018	-0.733523	-0.810258	-0.209788	0.186986	-0.574989	-0.601276	-0.738996	-0.76336	-0.819099	-0.819099	0.128611	0.908749	-0.829791	-0.801857	-0.674069	0.135272	1
TWEQ	0.550918	-0.0927857	0.0954404	-0.827228	0.383972	0.599088	0.538296	0.82372	0.772004	0.0169424	-0.235544	0.332598	0.799231	0.824351	0.797045	0.809429	0.809429	-0.384472	-0.348924	0.81265	0.824609	0.76629	-0.442991	-0.625072	1
TWMM	0.424458	-0.143186	0.239111	-0.966651	0.482655	0.604445	0.593727	0.973522	0.761596	0.111612	-0.119958	0.335956	0.983315	0.820947	0.787782	0.737616	0.737616	-0.385935	-0.270324	0.924879	0.94665	0.944061	-0.461319	-0.575553	0.824872	1
TWMQ	0.471166	-0.147188	0.145219	-0.976177	0.507392	0.59216	0.57258	0.987663	0.780802	0.184876	-0.052711	0.408891	0.973788	0.809553	0.789891	0.740818	0.740818	-0.355141	-0.347432	0.95009	0.965589	0.963855	-0.416075	-0.619183	0.810448	0.99359	1
